# Supplementary material for: A bacterial autotransporter impairs innate immune responses by targeting the transcription factor TFE3
Source: Nat Commun. 2023 Apr 11;14:2035. doi: 10.1038/s41467-023-37812-2 (PMC10090168; doi:10.1038/s41467-023-37812-2)
Supplement: Supplementary file 3 — Source Data [file 41467_2023_37812_MOESM3_ESM.xlsx]

## Sheet: Fig. 1
	Figure 1a										Fig. 1b													Fig. 1d
	Medium			EHEC			ΔOI-14-15				Medium			EHEC			ΔOI-14-15							Pro IL-1b					b-actin
	0.0470101	0.0368327	0.0558862	0.534193	0.885045	0.654845	1.4289	2.35185	1.14415		0.0147508	0.0141201	0.00745562	0.989458	1.24194	0.861681	1.92815	2.10345	1.35351
	One-way ANOVA										One-way ANOVA
	Tukey's multiple comparisons test	Below threshold?	Summary	Adjusted P Value							Tukey's multiple comparisons test		Below threshold?	Summary	Adjusted P Value
	EHEC vs. ΔOI-14-15	Yes	*	0.0497							EHEC vs. ΔOI-14-15		Yes	*	0.0234
	Fig. 1c										Fig. 1e
	Medium			EHEC			ΔOI-14-15				Medium			EHEC			ΔOI-14-15			ΔOI-14-15/pEhaF
	0.19768	0.199046	0.215531	4.51316	3.95338	4.93444	8.41312	7.74378	9.29775		0.00625168	0.00625168	0.00238688	1.05041	0.422976	1.05041	2.34622	1.96455	2.25643	0.718252	0.718252	0.613553
	One-way ANOVA										One-way ANOVA
	Tukey's multiple comparisons test	Below threshold?	Summary	Adjusted P Value							Tukey's multiple comparisons test	Below threshold?	Summary	Adjusted P Value
	EHEC vs. ΔOI-14-15	Yes	***	0.0002							EHEC vs. ΔOI-14-15	Yes	***	0.0002
											ΔOI-14-15 vs. ΔOI-14-15/pEhaF	Yes	****	<0.0001
	Fig. 1f													Fig. 1g
	Medium			EHEC			ΔOI-14-15			ΔOI-14-15/pEhaF				Medium			EHEC			ΔEhaF			ΔEhaF/pEhaF
	0.0151966	0.0103426	0.0140391	3.66285	2.46009	2.58667	6.74756	4.93737	4.97246	4.08517	2.40616	2.92884		0.0130869	0.0118031	0.0174263	0.448547	0.467752	0.452607	0.784381	0.741452	0.763524	0.403152	0.288224	0.387009
	One-way ANOVA													One-way ANOVA
	Tukey's multiple comparisons test	Below threshold?	Summary	Adjusted P Value										Tukey's multiple comparisons test	Below threshold?	Summary	Adjusted P Value
	EHEC vs. ΔOI-14-15	Yes	*	0.0108										EHEC vs. ΔEhaF	Yes	****	<0.0001
	ΔOI-14-15 vs. ΔOI-14-15/pEhaF	Yes	*	0.018
														ΔEhaF vs. ΔEhaF/pEhaF	Yes	****	<0.0001
	Fig. 1h													Fig. 1i
	Medium			EHEC			ΔEhaF			ΔEhaF/pEhaF				Medium			EHEC			ΔEhaF			ΔEhaF/pEhaF
	0.00988748	0.016455	0.0125185	1.04068	1.15262	1.02029	1.57069	1.7343	1.95135	1.33584	1.28052	1.29057		0.00433124	0.0332013	0.0361418	0.827054	0.972576	0.802751	1.16667	1.52104	1.58662	0.413487	0.954559	0.991885
	One-way ANOVA													One-way ANOVA
	Tukey's multiple comparisons test	Below threshold?	Summary	Adjusted P Value										Tukey's multiple comparisons test	Below threshold?	Summary	Adjusted P Value
	EHEC vs. ΔEhaF	Yes	***	0.0002										EHEC vs. ΔEhaF	Yes	*	0.0398
	ΔEhaF vs. ΔEhaF/pEhaF	Yes	**	0.003										ΔEhaF vs. ΔEhaF/pEhaF	Yes	*	0.0203
	Fig. 1j								Fig. 1k								Fig. 1l
		C57BL/6			Tlr4-/-					C57BL/6			Tlr4-/-					C57BL/6			Tlr4-/-
	Medium	0.0129289	0.00423273	0.009474	0.0103761	0.00411564	0.009624		Medium	0.0847366	0.00570427	0.301315	0.0480614	0.0068686	0.027514		Medium	0.0392525	0.00772984	0.0823242	0.0313367	0.0181687	0.020084
	EHEC	0.211949	0.228931	0.213127	0.0161551	0.00563187	0.04777		EHEC	0.868966	0.631073	1.09307	0.169369	0.0265429	0.032705		EHEC	0.391192	0.352337	0.32047	0.0415791	0.10938	0.0346519
	ΔEhaF	0.543972	0.501911	0.452428	0.0195337	0.00756602	0.009636		ΔEhaF	2.33555	2.486	2.23148	0.0950178	0.0351183	0.037691		ΔEhaF	0.584698	0.476651	0.836685	0.0343668	0.125866	0.0326919
	ΔEhaF/pEhaF	0.15314	0.234474	0.198344	0.0140168	0.00643043	0.012191		ΔEhaF/pEhaF	1.1071	0.844146	0.934927	0.110949	0.0188629	0.045874		ΔEhaF/pEhaF	0.421098	0.259733	0.432182	0.0346429	0.123997	0.0275414
	LPS	0.125854	0.117733	0.125854	0.007399	0.034032	0.007399		LPS	1.09123	1.09123	1.17	0.019443	0.019443	0.033129		Two-way ANOVA
	Pam3CSK4	0.0216345	0.00407003	0.014043	0.0104831	0.00788943	0.011152		Pam3CSK4	0.345694	0.102542	0.286925	0.283181	0.0723542	0.134141		Tukey's multiple comparisons test			Below threshold?	Summary	Adjusted P Value
	Two-way ANOVA								Two-way ANOVA								EHEC:C57BL/6 vs. EHEC:Tlr4-/-			Yes	**	0.0085
	Tukey's multiple comparisons test	Below threshold?	Summary	Adjusted P Value					Tukey's multiple comparisons test	Below threshold?	Summary	Adjusted P Value					EHEC:C57BL/6 vs. ΔEhaF:C57BL/6			Yes	*	0.0131
	EHEC:C57BL/6 vs. EHEC:Tlr4-/-	Yes	****	<0.0001					EHEC:C57BL/6 vs. EHEC:Tlr4-/-	Yes	****	<0.0001					ΔEhaF:C57BL/6 vs. ΔEhaF:Tlr4-/-			Yes	****	<0.0001
	EHEC:C57BL/6 vs. ΔEhaF:C57BL/6	Yes	****	<0.0001					EHEC:C57BL/6 vs. ΔEhaF:C57BL/6	Yes	****	<0.0001					ΔEhaF:C57BL/6 vs. ΔEhaF/pEhaF:C57BL/6			Yes	*	0.0211
	ΔEhaF:C57BL/6 vs. ΔEhaF/pEhaF:C57BL/6	Yes	****	<0.0001					ΔEhaF:C57BL/6 vs. ΔEhaF:Tlr4-/-	Yes	****	<0.0001					ΔEhaF/pEhaF:C57BL/6 vs. ΔEhaF/pEhaF:Tlr4-/-			Yes	**	0.0053
	ΔEhaF:C57BL/6 vs. ΔEhaF:Tlr4-/-	Yes	****	<0.0001					ΔEhaF:C57BL/6 vs. ΔEhaF/pEhaF:C57BL/6	Yes	****	<0.0001
	ΔEhaF/pEhaF:C57BL/6 vs. ΔEhaF/pEhaF:Tlr4-/-	Yes	****	<0.0001					ΔEhaF/pEhaF:C57BL/6 vs. ΔEhaF/pEhaF:Tlr4-/-	Yes	****	<0.0001
	LPS:C57BL/6 vs. LPS:Tlr4-/-	Yes	****	<0.0001					LPS:C57BL/6 vs. LPS:Tlr4-/-	Yes	****	<0.0001
	Pam3CSK4:C57BL/6 vs. Pam3CSK4:Tlr4-/-	No	ns	>0.9999					Pam3CSK4:C57BL/6 vs. Pam3CSK4:Tlr4-/-	No	ns	0.9986
	Fig. 1m								Fig. 1n
		C57BL/6			Tlr4-/-					C57BL/6			Tlr4-/-
	Medium	1.00402	1.18877	1.0229	0.373024	1.08468	0.648428		Medium	1.02406	1.37638	1.02406	0.202237	1.18484	0.146136
	EHEC	23.8458	15.0506	25.7575	0.944472	1.84216	2.13029		EHEC	325.066	223.564	215.083	8.83446	40.086	6.49723
	ΔEhaF	56.1732	65.822	62.3264	0.73369	6.15801	1.07197		ΔEhaF	572.541	372.087	427.564	7.56458	42.7862	5.62576
	ΔEhaF/pEhaF	23.4906	20.6691	29.6382	1.0032	2.14192	0.791548		ΔEhaF/pEhaF	297.977	243.356	223.528	10.0604	40.0346	6.66457
	Pam3CSK4	1.23387	1.25768	1.89748	0.521459	1.28922	0.990412		Pam3CSK4	35.5457	65.8249	35.5457	37.0081	59.2175	24.7344
	Two-way ANOVA								Two-way ANOVA
	Tukey's multiple comparisons test	Below threshold?	Summary	Adjusted P Value					Tukey's multiple comparisons test	Below threshold?	Summary	Adjusted P Value
	EHEC:C57BL/6 vs. EHEC:Tlr4-/-	Yes	****	<0.0001					EHEC:C57BL/6 vs. EHEC:Tlr4-/-	Yes	****	<0.0001
	EHEC:C57BL/6 vs. ΔEhaF:C57BL/6	Yes	****	<0.0001					EHEC:C57BL/6 vs. ΔEhaF:C57BL/6	Yes	***	0.0003
	ΔEhaF:C57BL/6 vs. ΔEhaF:Tlr4-/-	Yes	****	<0.0001					ΔEhaF:C57BL/6 vs. ΔEhaF:Tlr4-/-	Yes	****	<0.0001
	ΔEhaF:C57BL/6 vs. ΔEhaF/pEhaF:C57BL/6	Yes	****	<0.0001					ΔEhaF:C57BL/6 vs. ΔEhaF/pEhaF:C57BL/6	Yes	***	0.0003
	ΔEhaF/pEhaF:C57BL/6 vs. ΔEhaF/pEhaF:Tlr4-/-	Yes	****	<0.0001					ΔEhaF/pEhaF:C57BL/6 vs. ΔEhaF/pEhaF:Tlr4-/-	Yes	****	<0.0001
	Pam3CSK4:C57BL/6 vs. Pam3CSK4:Tlr4-/-	No	ns	>0.9999					Pam3CSK4:C57BL/6 vs. Pam3CSK4:Tlr4-/-	No	ns	>0.9999
	Fig. 1o								Fig. 1p
		EHEC			ΔEhaF					EHEC			ΔEhaF
	0	0.001798	0.003452	0.0027	0.002714	0.002279	0.0032		0	0.007823	0.018716	0.025106	0.008608	0.025558	0.021183
	10	0.056839	0.039771	0.048783	0.152098	0.058306	0.096233		10	0.063226	0.070502	0.054075	0.113132	0.130955	0.17885
	25	0.078466	0.073357	0.059843	0.092202	0.132889	0.108817		25	0.088497	0.089618	0.081597	0.163264	0.173309	0.148412
	50	0.059426	0.044848	0.053249	0.089303	0.105822	0.114476		50	0.053341	0.055423	0.043488	0.078753	0.077942	0.068575
	100	0.092985	0.058661	0.05793	0.131188	0.130751	0.097872		100	0.047067	0.04683	0.034796	0.089431	0.120888	0.091505
	200	0.073131	0.062062	0.058025	0.129527	0.080219	0.081358		200	0.052284	0.045512	0.044269	0.079409	0.090049	0.069815
	Two-way ANOVA								Two-way ANOVA
	Tukey's multiple comparisons test	Below threshold?	Summary	Adjusted P Value					Tukey's multiple comparisons test	Below threshold?	Summary	Adjusted P Value
	10:EHEC vs. 10:ΔEhaF	Yes	***	0.0003					10:EHEC vs. 10:ΔEhaF	Yes	****	<0.0001
	25:EHEC vs. 25:ΔEhaF	Yes	***	0.0003					25:EHEC vs. 25:ΔEhaF	Yes	****	<0.0001
	50:EHEC vs. 50:ΔEhaF	Yes	***	0.0003					50:EHEC vs. 50:ΔEhaF	Yes	****	<0.0001
	100:EHEC vs. 100:ΔEhaF	Yes	***	0.0003					100:EHEC vs. 100:ΔEhaF	Yes	****	<0.0001
	200:EHEC vs. 200:ΔEhaF	Yes	***	0.0003					200:EHEC vs. 200:ΔEhaF	Yes	****	<0.0001

## Sheet: Fig. 2
	Fig. 2a											Fig. 2b											Fig. 2c
		Medium			BL21/pEmpty			BL21/pEhaF					Medium			BL21/pEmpty			BL21/pEhaF					Medium			BL21/pEmpty			BL21/pEhaF
	H2O	0.077479	0.017283	0.029036	2.80784	1.67559	2.36388	2.20197	1.15479	2.15877		H2O	0.30504	0.113119	0.135219	8.72202	9.44011	11.39	9.3784	8.22239	9.63729		H2O	0.0044678	0.0380234	0.0612453	1.04141	2.31572	1.10098	0.909496	1.15333	1.0213
	IPTG	0.011156	0.013185	0.013185	2.52251	2.00439	2.45662	0.920493	0.60442	0.851678		IPTG	0.135219	0.156445	0.315399	9.13637	8.90977	11.9533	4.84444	4.20181	4.67488		IPTG	0.00501872	0.0466153	0.0744832	1.15018	1.84389	0.973019	0.415474	0.566702	0.312168
	Two-way ANOVA											Two-way ANOVA											Two-way ANOVA
	Tukey's multiple comparisons test	Below threshold?	Summary	Adjusted P Value								Tukey's multiple comparisons test	Below threshold?	Summary	Adjusted P Value								Tukey's multiple comparisons test	Below threshold?	Summary	Adjusted P Value
	H2O:BL21/pEmpty vs. H2O:BL21/pEhaF	Yes	*	0.0395								H2O:BL21/pEmpty vs. H2O:BL21/pEhaF	No	ns	0.9131								H2O:BL21/pEmpty vs. H2O:BL21/pEhaF	No	ns	0.9943
	IPTG:BL21/pEmpty vs. IPTG:BL21/pEhaF	Yes	*	0.0395								IPTG:BL21/pEmpty vs. IPTG:BL21/pEhaF	Yes	***	0.0002								IPTG:BL21/pEmpty vs. IPTG:BL21/pEhaF	Yes	***	0.0002
	Fig. 2d								Fig. 2e								Fig. 2f
		iBMDM/pEmpty			iBMDM/pEhaF					iBMDM/pEmpty			iBMDM/pEhaF					iBMDM/pEmpty			iBMDM/pEhaF
	Medium	0.023325	0.007775	0.020284	0.003081	0.001056	0.008582		Medium	0.012188	0.001912	0.04305	0.01	0.012832	0.04035		Medium	0.93804	0.469352	0.88842	0.815185	0.448601	0.413173
	EHEC	0.114401	0.145067	0.161959	0.0011	0.000367	0.012495		EHEC	0.170013	0.18728	0.179348	0.111	0.102599	0.067241		EHEC	2.19778	3.44089	3.9067	3.07833	3.41178	3.93571
	ΔEhaF	0.201182	0.318307	0.309499	0.011984	0.007222	0.000652		ΔEhaF	0.410144	0.507592	0.459449	0.052495	0.111169	0.077625		ΔEhaF	2.5111	2.9163	3.44776	2.691	3.69676	3.44198
	Two-way ANOVA								Two-way ANOVA								Two-way ANOVA
	Tukey's multiple comparisons test	Below threshold?	Summary	Adjusted P Value					Tukey's multiple comparisons test	Below threshold?	Summary	Adjusted P Value					Tukey's multiple comparisons test	Below threshold?	Summary	Adjusted P Value
	EHEC:iBMDM/pEmpty vs. EHEC:iBMDM/pEhaF	Yes	**	0.005					EHEC:iBMDM/pEmpty vs. EHEC:iBMDM/pEhaF	Yes	*	0.0396					EHEC:iBMDM/pEmpty vs. EHEC:iBMDM/pEhaF	No	ns	0.9908
	ΔEhaF:iBMDM/pEmpty vs. ΔEhaF:iBMDM/pEhaF	Yes	**	0.005					ΔEhaF:iBMDM/pEmpty vs. ΔEhaF:iBMDM/pEhaF	Yes	*	0.0396					ΔEhaF:iBMDM/pEmpty vs. ΔEhaF:iBMDM/pEhaF	No	ns	0.9908
	Fig. 2g								Fig. 2h								Fig. 2i
		iBMDM/pEmpty			iBMDM/pEhaF					iBMDM/pEmpty			iBMDM/pEhaF					iBMDM/pEmpty			iBMDM/pEhaF
	Medium	0.072871	0.342417	0.012522	3.02e-05	0	1.93e-07		Medium	0.059662	0.001912	0.04305	0.05926	0.012832	0.04035		Medium	0.139443	0.254909	0.298961	0.453103	0.30904	0.287593
	EHEC	0.352738	0.885022	0.522957	0.016977	0.021577	0.008692		EHEC	3.05466	1.53071	1.19163	0.723255	0.691196	0.269839		EHEC	4.10664	3.4353	3.95509	3.3959	7.96754	6.08814
	E. coli K12	0.549042	1.4562	0.647053	0.118969	0.035125	0.022151		E. coli K12	3.03198	2.08943	2.44258	1.49941	0.620644	0.60426		E. coli K12	3.81036	5.92906	6.05345	3.14018	7.26368	7.01059
	E. coli BL21	1.86659	1.59977	1.81117	0.233813	0.05158	0.170474		E. coli BL21	3.4072	5.71569	5.09013	2.2936	1.60323	1.01722		E. coli BL21	3.9682	6.37754	5.59661	3.39865	7.67568	6.82641
	Two-way ANOVA								Two-way ANOVA								Two-way ANOVA
	Tukey's multiple comparisons test	Predicted (LS) mean diff.	95.00% CI of diff.	Below threshold?	Summary	Adjusted P Value			Tukey's multiple comparisons test	Predicted (LS) mean diff.	95.00% CI of diff.	Below threshold?	Summary	Adjusted P Value			Tukey's multiple comparisons test	Predicted (LS) mean diff.	95.00% CI of diff.	Below threshold?	Summary	Adjusted P Value
	EHEC:iBMDM/pEmpty vs. EHEC:iBMDM/pEhaF	0.7866	0.2874 to 1.286	Yes	***	0.0008			EHEC:iBMDM/pEmpty vs. EHEC:iBMDM/pEhaF	1.519	0.3299 to 2.707	Yes	**	0.007			EHEC:iBMDM/pEmpty vs. EHEC:iBMDM/pEhaF	-0.8242	-2.855 to 1.207	No	ns	0.8571
	E. coli K12:iBMDM/pEmpty vs. E. coli K12:iBMDM/pEhaF	0.7866	0.2874 to 1.286	Yes	***	0.0008			E. coli K12:iBMDM/pEmpty vs. E. coli K12:iBMDM/pEhaF	1.519	0.3299 to 2.707	Yes	**	0.007			E. coli K12:iBMDM/pEmpty vs. E. coli K12:iBMDM/pEhaF	-0.8242	-2.855 to 1.207	No	ns	0.8571
	E. coli BL21:iBMDM/pEmpty vs. E. coli BL21:iBMDM/pEhaF	0.7866	0.2874 to 1.286	Yes	***	0.0008			E. coli BL21:iBMDM/pEmpty vs. E. coli BL21:iBMDM/pEhaF	1.519	0.3299 to 2.707	Yes	**	0.007			E. coli BL21:iBMDM/pEmpty vs. E. coli BL21:iBMDM/pEhaF	-0.8242	-2.855 to 1.207	No	ns	0.8571
	EHEC:iBMDM/pEmpty vs. E. coli K12:iBMDM/pEmpty	-0.1701	-0.8761 to 0.5359	No	ns	0.9899			EHEC:iBMDM/pEmpty vs. E. coli K12:iBMDM/pEmpty	-0.4712	-2.152 to 1.210	No	ns	0.9763
	EHEC:iBMDM/pEmpty vs. E. coli BL21:iBMDM/pEmpty	-0.6542	-1.360 to 0.05173	No	ns	0.0814			EHEC:iBMDM/pEmpty vs. E. coli BL21:iBMDM/pEmpty	-1.944	-3.625 to -0.2632	Yes	*	0.0167
	Fig. 2j								Fig. 2k								Fig. 2l
		iBMDM/pEmpty			iBMDM/pEhaF					iBMDM/pEmpty			iBMDM/pEhaF					iBMDM/pEmpty			iBMDM/pEhaF
	Medium	0.00164292	0.00740229	0.018041	0.0025473	0.00812104	0.0359525		Medium	0.00961438	0.00630688	0.00845909	0.00611962	0.00629302	0.00830419		Medium	0.00831516	0.0349218	0.0321095	0.0109717	0.0221243	0.00903057
	LPS 2 h	0.0239051	0.0332385	0.0239051	0.00392619	0.00409285	0.00392619		LPS 2 h	0.00693875	0.0550792	0.104964	0.008241	0.00594299	0.0126525		LPS 2 h	0.444	0.638443	0.502195	0.383072	0.446727	0.638619
	Medium	0.0021011	0.00811968	0.00359261	0.00411776	0.00970309	0.00398152		Medium	0.00746771	0.00503301	0.0027392	0.00280462	0.00490317	0.00936045		Medium	0.00848254	0.0310437	0.0517129	0.0233961	0.0295811	0.0456352
	LPS 8 h	0.2917	0.451317	0.4888	0.0274793	0.133907	0.0689537		LPS 8 h	0.814515	0.621139	0.615308	0.0838958	0.124348	0.148809		LPS 8 h	3.58694	2.7898	3.95269	3.08456	2.86034	3.65586
	Medium	0.00273067	0.00286926	0.00273067	0.00574843	0.0029408	0.00574843		Medium	0.0189129	0.0121649	0.00213769	0.00312936	0.0111897	0.0275761		Medium	0.0299755	0.016925	0.0144396	0.031009	0.0247276	0.0243491
	LPS 16 h	0.0872751	0.0770669	0.0816122	0.0353215	0.026544	0.0165347		LPS 16 h	1.05798	1.22999	1.33019	0.507195	0.576278	0.692783		LPS 16 h	5.33842	2.43582	1.93672	5.24856	2.57431	2.34175
	Two-way ANOVA								Two-way ANOVA								Two-way ANOVA
	Tukey's multiple comparisons test	Predicted (LS) mean diff.	95.00% CI of diff.	Below threshold?	Summary	Adjusted P Value			Tukey's multiple comparisons test	Predicted (LS) mean diff.	95.00% CI of diff.	Below threshold?	Summary	Adjusted P Value			Tukey's multiple comparisons test	Predicted (LS) mean diff.	95.00% CI of diff.	Below threshold?	Summary	Adjusted P Value
	LPS 2 h:iBMDM/pEmpty vs. LPS 2 h:iBMDM/pEhaF	0.02303	-0.07891 to 0.1250	No	ns	0.9994			LPS 2 h:iBMDM/pEmpty vs. LPS 2 h:iBMDM/pEhaF	0.04672	-0.1322 to 0.2257	No	ns	0.9977			LPS 2 h:iBMDM/pEmpty vs. LPS 2 h:iBMDM/pEhaF	0.03874	-2.134 to 2.211	No	ns	>0.9999
	LPS 8 h:iBMDM/pEmpty vs. LPS 8 h:iBMDM/pEhaF	0.3338	0.2319 to 0.4358	Yes	****	<0.0001			LPS 8 h:iBMDM/pEmpty vs. LPS 8 h:iBMDM/pEhaF	0.5646	0.3857 to 0.7436	Yes	****	<0.0001			LPS 8 h:iBMDM/pEmpty vs. LPS 8 h:iBMDM/pEhaF	0.2429	-1.929 to 2.415	No	ns	>0.9999
	LPS 16 h:iBMDM/pEmpty vs. LPS 16 h:iBMDM/pEhaF	0.05585	-0.04609 to 0.1578	No	ns	0.7042			LPS 16 h:iBMDM/pEmpty vs. LPS 16 h:iBMDM/pEhaF	0.614	0.4350 to 0.7929	Yes	****	<0.0001			LPS 16 h:iBMDM/pEmpty vs. LPS 16 h:iBMDM/pEhaF	-0.1512	-2.324 to 2.021	No	ns	>0.9999
	Fig. 2m								2n								2o
		iBMDM/pEmpty			iBMDM/pEhaF					iBMDM/pEmpty			iBMDM/pEhaF					iBMDM/pEmpty			iBMDM/pEhaF
	Medium	1.10982	1.18767	1.0174	1.0521	1.16762	1.06007		Medium	1.16969	1.01266	1.02219	1.08014	1.03036	1.35846		Medium	1.00771	1.27179	1.07179	1.03928	1.22438	1.02438
	LPS	70.4021	81.1592	59.3414	7.57373	4.8564	1.07321		LPS	172.915	127.463	136.635	21.7034	9.5964	13.2383		LPS	1969.41	2418.43	1498.89	33.5088	44.5889	45.7036
	Two-way ANOVA								Two-way ANOVA								Two-way ANOVA
	Tukey's multiple comparisons test	Predicted (LS) mean diff.	95.00% CI of diff.	Below threshold?	Summary	Adjusted P Value			Tukey's multiple comparisons test	Predicted (LS) mean diff.	95.00% CI of diff.	Below threshold?	Summary	Adjusted P Value			Tukey's multiple comparisons test	Predicted (LS) mean diff.	95.00% CI of diff.	Below threshold?	Summary	Adjusted P Value
	LPS:iBMDM/pEmpty vs. LPS:iBMDM/pEhaF	65.8	50.91 to 80.69	Yes	****	<0.0001			LPS:iBMDM/pEmpty vs. LPS:iBMDM/pEhaF	130.8	98.37 to 163.3	Yes	****	<0.0001			LPS:iBMDM/pEmpty vs. LPS:iBMDM/pEhaF	1921	1320 to 2522	Yes	****	<0.0001

## Sheet: Fig. 3
Figure 3a																	Figure 3b
																		Uninfected			EHEC			ΔEhaF
	Uninfected			EHEC			ΔEhaF										15 min	0.227451	0.356863	0.192157	1	1	1	1	0.768627	1
15 min	0.0745098	0.152941	0.156863	1	1	1.02823	1	1	1.05809								30 min				1	0.588235	0.517647	1	0.505882	0.568627
30 min				1	1	0.372549	1	0.501961	0.458824								60 min				0.372549	0.52549	0.662745	0.364706	0.498039	0.196078
60 min				0.321569	0.4	0.156863	0.4	0.415686	0.164706								90 min				0.227451	0.298039	0.196078	0.215686	0.27451	0.192157
90 min				0.109804	0.431373	0.109804	0.105882	0.478431	0.172549
	Tukey's multiple comparisons test	Below threshold?	Summary	Adjusted P Value														Tukey's multiple comparisons test	Below threshold?	Summary	Adjusted P Value
	15 min:EHEC vs. 15 min:ΔEhaF	No	ns	>0.9999														15 min:EHEC vs. 15 min:ΔEhaF	No	ns	0.9901
	30 min:EHEC vs. 30 min:ΔEhaF	No	ns	0.9888														30 min:EHEC vs. 30 min:ΔEhaF	No	ns	0.9901
	60 min:EHEC vs. 60 min:ΔEhaF	No	ns	>0.9999														60 min:EHEC vs. 60 min:ΔEhaF	No	ns	0.9901
	90 min:EHEC vs. 90 min:ΔEhaF	No	ns	>0.9999														90 min:EHEC vs. 90 min:ΔEhaF	No	ns	0.9901
pERK						ERK						b-actin					pJNK						JNK						b-actin
Figure 3c														Figure 3d
	Uninfected			EHEC			ΔEhaF								Uninfected		EHEC		ΔEhaF
15 min	0.282652	0.545819	0.162243	1.4904	1.59794	1.10419	1.4438	1.40239	1.23542						0.860937	1.04523	0.82865	1.26516	0.784873	1.13393
30 min				1.31953	1.13368	0.970721	1.14853	1.01107	0.943526								0.611711	0.628467	0.718183	0.507147
60 min				0.804007	1.13964	0.390788	0.649846	1.08129	0.363811								0.819626	0.39212	1.00077	0.576648
90 min				1.08104	1.00813	0.252607	0.837897	1.14463	0.25087								0.667865	0.631427	0.595497	0.671977
	Tukey's multiple comparisons test	Below threshold?	Summary	Adjusted P Value											Tukey's multiple comparisons test	Below threshold?	Summary	Adjusted P Value
	15 min:EHEC vs. 15 min:ΔEhaF	No	ns	>0.9999											15 min:EHEC vs. 15 min:ΔEhaF	No	ns	>0.9999
	30 min:EHEC vs. 30 min:ΔEhaF	No	ns	>0.9999											30 min:EHEC vs. 30 min:ΔEhaF	No	ns	>0.9999
	60 min:EHEC vs. 60 min:ΔEhaF	No	ns	>0.9999											60 min:EHEC vs. 60 min:ΔEhaF	No	ns	>0.9999
	90 min:EHEC vs. 90 min:ΔEhaF	No	ns	>0.9999											90 min:EHEC vs. 90 min:ΔEhaF	No	ns	>0.9999
p-p38					p38				b-actin					pTAK1					TAK1
Figure 3e											Figure 3f
	Uninfected		EHEC		ΔEhaF							Uninfected			EHEC			ΔEhaF
15 min	2.10819	2.46566	0.273633	0.379367	0.151957	0.297876					15 min	0.398443	0.251575	0.13917	1.68826	1.21197	0.937024	1.73146	1.02664	0.90525
30 min			0.200422	0.679744	0.231584	0.642537					30 min				0.447152	1.03367	0.606744	0.459484	0.913975	1.11685
60 min			1.26628	0.820895	1.26628	0.707717					60 min				1.03731	0.732642	0.674539	1.0059	0.715904	0.72439
90 min			1.36347	0.891773	1.35627	0.774916					90 min				0.8847	0.679608	0.419946	0.886914	0.615053	0.455759
	Tukey's multiple comparisons test	Below threshold?	Summary	Adjusted P Value									Tukey's multiple comparisons test	Below threshold?	Summary	Adjusted P Value
	15 min:EHEC vs. 15 min:ΔEhaF	No	ns	>0.9999									15 min:EHEC vs. 15 min:ΔEhaF	No	ns	>0.9999
	30 min:EHEC vs. 30 min:ΔEhaF	No	ns	>0.9999									30 min:EHEC vs. 30 min:ΔEhaF	No	ns	>0.9999
	60 min:EHEC vs. 60 min:ΔEhaF	No	ns	>0.9999									60 min:EHEC vs. 60 min:ΔEhaF	No	ns	>0.9999
	90 min:EHEC vs. 90 min:ΔEhaF	No	ns	>0.9999									90 min:EHEC vs. 90 min:ΔEhaF	No	ns	>0.9999
IkBalpha					b-actin						p-p65					p65					b-actin
Figure 3g											Figure 3h
Nuclear	Uninfected			EHEC			ΔEhaF					Uninfected			EHEC			ΔEhaF
20 min	0.240885	0.16031	0.11652	0.475126	0.406948	0.760868	1.02296	0.804599	1.9592		30 min	0.226797	0.0650061	0.659166	0.936078	0.845165	0.922567	0.890442	0.893423	1.04788
40 min				0.929302	0.852451	1.90711	1.00142	0.897662	1.79315		60 min				1.16119	1.06369	1.17967	1.23252	1.08452	1.20164
											90 min				1.01753	0.829138	1.29397	1.10994	0.749565	1.31631
		Tukey's multiple comparisons test	Below threshold?	Summary	Adjusted P Value						120 min				1.0124	0.68922	1.4618	0.954068	0.733227	1.43303
		20 min:EHEC vs. 20 min:ΔEhaF	No	ns	0.7634								Tukey's multiple comparisons test	Below threshold?	Summary	Adjusted P Value
		40 min:EHEC vs. 40 min:ΔEhaF	No	ns	0.7634								30 min:EHEC vs. 30 min:ΔEhaF	No	ns	>0.9999
													60 min:EHEC vs. 60 min:ΔEhaF	No	ns	>0.9999
Cytosolic	Uninfected			EHEC			ΔEhaF						90 min:EHEC vs. 90 min:ΔEhaF	No	ns	>0.9999
20 min	1.5053	0.46698	0.954699	1.14783	0.471652	0.808682	1.00809	0.418722	0.724409				120 min:EHEC vs. 120 min:ΔEhaF	No	ns	>0.9999
40 min				1.16531	0.397457	0.735277	1.29123	0.42395	0.722954
		Tukey's multiple comparisons test	Below threshold?	Summary	Adjusted P Value						pTBK1					TBK1					b-actin
		20 min:EHEC vs. 20 min:ΔEhaF	No	ns	>0.9999
		40 min:EHEC vs. 40 min:ΔEhaF	No	ns	>0.9999
	Nulcear p65				Cytoplasmic p65
											Figure 3i
	Nulcear PARP					Cytoplasmic PARP						Uninfected			EHEC			ΔEhaF
											30 min	0.603013	0.591955	1.05119	0.57441	0.829512	0.953716	0.535001	0.966738	0.966738
											60 min				1.09633	1.30054	1.27271	1.42627	1.49654	1.41669
											90 min				1.25017	1.14333	1.2497	1.59015	1.56349	1.82866
											120 min				1.40004	1.20806	1.35232	1.90784	1.84525	1.95156
													Tukey's multiple comparisons test	Below threshold?	Summary	Adjusted P Value
													30 min:EHEC vs. 30 min:ΔEhaF	Yes	*	0.0109
													60 min:EHEC vs. 60 min:ΔEhaF	Yes	*	0.0109
													90 min:EHEC vs. 90 min:ΔEhaF	Yes	*	0.0109
													120 min:EHEC vs. 120 min:ΔEhaF	Yes	*	0.0109
	Nuclear tubulin					Cytoplasmic tubulin					pIRF3					IRF3					b-actin
Figure 3j
	Nuclear pIRF3				Cytoplasmic pIRF3
		PARP and Tubulin: Same as Figure 3g as 3j and 3g are the same membrane

## Sheet: Fig. 4
	Figure 4b
	Supernatant			Pellet
	Figure 4c
		Medium			BL21/pEmpty-sup			BL21/EhaF-sup			BL21/pΔSP-EhaF-sup
	Medium	0.0123741	0.0199666	0.00426853	0.107974	0.12481	0.0698741	0.0522294	0.0466066	0.0454791	0.153085	0.132019	0.0630094
	EHEC	0.0885619	0.132393	0.0893925	0.186385	0.24469	0.211085	0.0906477	0.124107	0.0764585	0.23728	0.251714	0.210898
	ΔEhaF	0.158807	0.248402	0.17021	0.235974	0.318466	0.321771	0.100307	0.127162	0.0959526	0.288647	0.262037	0.21832
	LPS	0.0375133	0.111885	0.0863796	0.0773315	0.166917	0.140825	0.0445343	0.0704693	0.0700967	0.114777	0.238177	0.182903
	Tukey's multiple comparisons test	Predicted (LS) mean diff.	95.00% CI of diff.	Below threshold?	Summary	Adjusted P Value
	Medium:Medium vs. Medium:BL21/pEmpty-sup	-0.08716	-0.1448 to -0.02955	Yes	***	0.0002
	Medium:BL21/pEmpty-sup vs. Medium:BL21/EhaF-sup	0.1052	0.04756 to 0.1628	Yes	****	<0.0001
	Medium:BL21/pEmpty-sup vs. Medium:BL21/pΔSP-EhaF-sup	-0.01223	-0.06985 to 0.04538	No	ns	>0.9999
	EHEC:Medium vs. EHEC:BL21/pEmpty-sup	-0.08716	-0.1448 to -0.02955	Yes	***	0.0002
	EHEC:BL21/pEmpty-sup vs. EHEC:BL21/EhaF-sup	0.1052	0.04756 to 0.1628	Yes	****	<0.0001
	EHEC:BL21/pEmpty-sup vs. EHEC:BL21/pΔSP-EhaF-sup	-0.01223	-0.06985 to 0.04538	No	ns	>0.9999
	EHEC:BL21/EhaF-sup vs. EHEC:BL21/pΔSP-EhaF-sup	-0.1174	-0.1750 to -0.05979	Yes	****	<0.0001
	ΔEhaF:Medium vs. ΔEhaF:BL21/pEmpty-sup	-0.08716	-0.1448 to -0.02955	Yes	***	0.0002
	ΔEhaF:BL21/pEmpty-sup vs. ΔEhaF:BL21/EhaF-sup	0.1052	0.04756 to 0.1628	Yes	****	<0.0001
	ΔEhaF:BL21/pEmpty-sup vs. ΔEhaF:BL21/pΔSP-EhaF-sup	-0.01223	-0.06985 to 0.04538	No	ns	>0.9999
	ΔEhaF:BL21/EhaF-sup vs. ΔEhaF:BL21/pΔSP-EhaF-sup	-0.1174	-0.1750 to -0.05979	Yes	****	<0.0001
	LPS:Medium vs. LPS:BL21/pEmpty-sup	-0.08716	-0.1448 to -0.02955	Yes	***	0.0002
	LPS:BL21/pEmpty-sup vs. LPS:BL21/EhaF-sup	0.1052	0.04756 to 0.1628	Yes	****	<0.0001
	LPS:BL21/pEmpty-sup vs. LPS:BL21/pΔSP-EhaF-sup	-0.01223	-0.06985 to 0.04538	No	ns	>0.9999
	LPS:BL21/EhaF-sup vs. LPS:BL21/pΔSP-EhaF-sup	-0.1174	-0.1750 to -0.05979	Yes	****	<0.0001
	Figure 4d
		Medium			BL21/pEmpty-sup			BL21/EhaF-sup			BL21/pΔSP-EhaF-sup
	Medium	0.00312126	0.0585714	0.0155083	0.540584	0.764982	1.30391	0.290971	0.34007	0.50589	0.718899	0.998729	1.06853
	EHEC	0.706877	1.24373	1.47755	1.62982	1.70682	2.98803	0.794152	0.676297	1.42081	1.86491	2.07791	2.78017
	ΔEhaF	1.2086	2.31089	2.78017	2.11745	3.08917	4.20563	1.16615	1.13084	1.77808	1.98755	3.31697	3.37703
	LPS	1.16615	1.44437	2.37753	1.97927	1.85547	2.99115	0.782684	0.585708	1.45329	1.59415	2.01139	2.82136
	Tukey's multiple comparisons test	Predicted (LS) mean diff.	95.00% CI of diff.	Below threshold?	Summary	Adjusted P Value
	Medium:Medium vs. Medium:BL21/pEmpty-sup	-0.8649	-1.682 to -0.04782	Yes	*	0.0289
	Medium:BL21/pEmpty-sup vs. Medium:BL21/EhaF-sup	1.187	0.3702 to 2.004	Yes	***	0.0004
	Medium:BL21/pEmpty-sup vs. Medium:BL21/pΔSP-EhaF-sup	0.04622	-0.7709 to 0.8633	No	ns	>0.9999
	EHEC:Medium vs. EHEC:BL21/pEmpty-sup	-0.8649	-1.682 to -0.04782	Yes	*	0.0289
	EHEC:BL21/pEmpty-sup vs. EHEC:BL21/EhaF-sup	1.187	0.3702 to 2.004	Yes	***	0.0004
	EHEC:BL21/pEmpty-sup vs. EHEC:BL21/pΔSP-EhaF-sup	0.04622	-0.7709 to 0.8633	No	ns	>0.9999
	EHEC:BL21/EhaF-sup vs. EHEC:BL21/pΔSP-EhaF-sup	-1.141	-1.958 to -0.3239	Yes	***	0.0008
	ΔEhaF:Medium vs. ΔEhaF:BL21/pEmpty-sup	-0.8649	-1.682 to -0.04782	Yes	*	0.0289
	ΔEhaF:BL21/pEmpty-sup vs. ΔEhaF:BL21/EhaF-sup	1.187	0.3702 to 2.004	Yes	***	0.0004
	ΔEhaF:BL21/pEmpty-sup vs. ΔEhaF:BL21/pΔSP-EhaF-sup	0.04622	-0.7709 to 0.8633	No	ns	>0.9999
	ΔEhaF:BL21/EhaF-sup vs. ΔEhaF:BL21/pΔSP-EhaF-sup	-1.141	-1.958 to -0.3239	Yes	***	0.0008
	LPS:Medium vs. LPS:BL21/pEmpty-sup	-0.8649	-1.682 to -0.04782	Yes	*	0.0289
	LPS:BL21/pEmpty-sup vs. LPS:BL21/EhaF-sup	1.187	0.3702 to 2.004	Yes	***	0.0004
	LPS:BL21/pEmpty-sup vs. LPS:BL21/pΔSP-EhaF-sup	0.04622	-0.7709 to 0.8633	No	ns	>0.9999
	LPS:BL21/EhaF-sup vs. LPS:BL21/pΔSP-EhaF-sup	-1.141	-1.958 to -0.3239	Yes	***	0.0008
	Figure 4f
	EhaF-FLAG					EEA1				Rab7
	LAMP1					Na+K+ATPase
										logCFU/ml	Cytosol		Residual
										Medium	0	0	0	0
										BL21/pEmpty	0	0	4.25527	4.07918
										BL21/pEhaF	0	0	4	4.14613
	Figure 4h
	FLAG-IP
	EhaF-FLAG		IRF3			p65
	Input
	EhaF-FLAG		IRF3			p65		b-actin

## Sheet: Fig. 5
	Figure 5b															Figure 5c
	IP
	EhaF-FLAG			ISG15			Stk38			MORC3						IP
																EhaF-FLAG					TFE3
	Input
	EhaF-FLAG			ISG15			Stk38			MORC3
																Input
																EhaF-FLAG				TFE3				b-actin
	Figure 5d											Figure 5e
		Control siRNA			TFE3 siRNA-1			TFE3 siRNA-2					Control siRNA			Tfe3 siRNA-1			Tfe3 siRNA-2
	Medium	0.000285	0.000324	0.00566828	0.0002155	0.0002855	0.00500285	0.000277	0.000378	0.00189422		Medium	0.0101775	0.0077265	0.00429096	0.007854	0.0318885	0.00923505	0.0091835	0.0089875	0.0106681
	EHEC	0.534715	0.724113	0.664157	0.132385	0.155077	0.106971	0.112387	0.052815	0.14143		EHEC	1.5465	2.0694	1.58288	0.485902	0.934779	0.805226	0.364986	0.287352	0.206589
	ΔEhaF	1.31809	1.34945	1.78038	0.161651	0.155535	0.10916	0.084035	0.139046	0.15541		ΔEhaF	3.28999	3.28116	3.84346	0.913319	0.607271	0.800966	0.417083	0.279477	0.384346
	Tukey's multiple comparisons test	Predicted (LS) mean diff.	95.00% CI of diff.	Below threshold?	Summary	Adjusted P Value						Tukey's multiple comparisons test	Predicted (LS) mean diff.	95.00% CI of diff.	Below threshold?	Summary	Adjusted P Value
	EHEC:Control siRNA vs. EHEC:TFE3 siRNA-1	0.5095	0.2382 to 0.7809	Yes	****	<0.0001						EHEC:Control siRNA vs. EHEC:Tfe3 siRNA-1	0.991	0.4882 to 1.494	Yes	****	<0.0001
	EHEC:Control siRNA vs. EHEC:TFE3 siRNA-2	0.5388	0.2674 to 0.8101	Yes	****	<0.0001						EHEC:Control siRNA vs. EHEC:Tfe3 siRNA-2	1.447	0.9438 to 1.949	Yes	****	<0.0001
	EHEC:Control siRNA vs. ΔEhaF:Control siRNA	-0.8416	-1.113 to -0.5703	Yes	****	<0.0001						EHEC:Control siRNA vs. ΔEhaF:Control siRNA	-1.739	-2.241 to -1.236	Yes	****	<0.0001
	ΔEhaF:Control siRNA vs. ΔEhaF:TFE3 siRNA-1	1.341	1.069 to 1.612	Yes	****	<0.0001						ΔEhaF:Control siRNA vs. ΔEhaF:Tfe3 siRNA-1	2.698	2.195 to 3.200	Yes	****	<0.0001
	ΔEhaF:Control siRNA vs. ΔEhaF:TFE3 siRNA-2	1.356	1.085 to 1.628	Yes	****	<0.0001						ΔEhaF:Control siRNA vs. ΔEhaF:Tfe3 siRNA-2	3.111	2.608 to 3.614	Yes	****	<0.0001
	EHEC:TFE3 siRNA-1 vs. ΔEhaF:TFE3 siRNA-1	-0.01064	-0.2820 to 0.2607	No	ns	>0.9999						EHEC:Tfe3 siRNA-1 vs. ΔEhaF:Tfe3 siRNA-1	-0.03188	-0.5347 to 0.4709	No	ns	>0.9999
	EHEC:TFE3 siRNA-2 vs. ΔEhaF:TFE3 siRNA-2	-0.02395	-0.2953 to 0.2474	No	ns	>0.9999						EHEC:Tfe3 siRNA-2 vs. ΔEhaF:Tfe3 siRNA-2	-0.07399	-0.5768 to 0.4288	No	ns	0.9998
	Figure 5f								Figure 5g								Figure 5h
		WT			Tfe3-/-					WT			Tfe3-/-					WT			Tfe3-/-
	Medium	0.013553	0.020351	0.029802	0.010472	0.015431	1.21e-05		Medium	0.101164	0.115836	0.11538	0.116825	0.180776	0.225265		Medium	0.040326	0.010069	0.027684	0.002164	0.010128	0.000871
	EHEC	1.9587	1.90322	2.05459	0.19819	0.10844	0.232		EHEC	0.742222	0.819456	0.93118	0.150036	0.164556	0.121277		EHEC	0.332718	0.614798	0.307868	0.437345	0.556603	0.222269
	ΔEhaF	3.4941	3.08037	4.08964	0.11374	0.15353	0.2345		ΔEhaF	2.59403	3.4118	2.3292	0.142108	0.170565	0.15128		ΔEhaF	0.258383	0.675688	0.320849	0.254743	0.518774	0.367439
	LPS	2.74664	4.34598	4.52274	0.33797	0.43464	0.257		LPS	0.502745	0.995146	0.83689	0.151412	0.176765	0.16102		LPS	0.733708	0.656575	0.9231	0.071115	0.184899	0.577712
	Pam3CSK4	0.015295	0.013553	0.015295	0.011924	0.011924	2.66e-07		Pam3CSK4	0.323683	0.389338	0.349683	0.164843	0.178789	0.139843		Pam3CSK4	0.868636	0.664336	0.990274	0.063268	0.289115	0.196137
	Tukey's multiple comparisons test	Predicted (LS) mean diff.	95.00% CI of diff.	Below threshold?	Summary	Adjusted P Value			Tukey's multiple comparisons test	Predicted (LS) mean diff.	95.00% CI of diff.	Below threshold?	Summary	Adjusted P Value			Tukey's multiple comparisons test	Predicted (LS) mean diff.	95.00% CI of diff.	Below threshold?	Summary	Adjusted P Value
	EHEC:WT vs. EHEC:Tfe3-/-	1.793	0.7759 to 2.809	Yes	***	0.0001			EHEC:WT vs. EHEC:Tfe3-/-	0.6857	0.1102 to 1.261	Yes	*	0.012			EHEC:WT vs. EHEC:Tfe3-/-	0.01306	-0.4493 to 0.4754	No	ns	>0.9999
	EHEC:WT vs. ΔEhaF:WT	-1.583	-2.599 to -0.5658	Yes	***	0.0007			EHEC:WT vs. ΔEhaF:WT	-1.947	-2.523 to -1.372	Yes	****	<0.0001			EHEC:WT vs. ΔEhaF:WT	0.0001547	-0.4622 to 0.4625	No	ns	>0.9999
	EHEC:Tfe3-/- vs. ΔEhaF:Tfe3-/-	0.01229	-1.004 to 1.029	No	ns	>0.9999			EHEC:Tfe3-/- vs. ΔEhaF:Tfe3-/-	-0.009361	-0.5848 to 0.5661	No	ns	>0.9999			EHEC:Tfe3-/- vs. ΔEhaF:Tfe3-/-	0.02509	-0.4373 to 0.4874	No	ns	>0.9999
	ΔEhaF:WT vs. ΔEhaF:Tfe3-/-	3.387	2.371 to 4.404	Yes	****	<0.0001			ΔEhaF:WT vs. ΔEhaF:Tfe3-/-	2.624	2.048 to 3.199	Yes	****	<0.0001			ΔEhaF:WT vs. ΔEhaF:Tfe3-/-	0.03799	-0.4244 to 0.5003	No	ns	>0.9999
	LPS:WT vs. LPS:Tfe3-/-	3.529	2.512 to 4.545	Yes	****	<0.0001			LPS:WT vs. LPS:Tfe3-/-	0.6152	0.03977 to 1.191	Yes	*	0.0302			LPS:WT vs. LPS:Tfe3-/-	0.4932	0.03087 to 0.9556	Yes	*	0.0307
	Pam3CSK4:WT vs. Pam3CSK4:Tfe3-/-	0.006765	-1.010 to 1.023	No	ns	>0.9999			Pam3CSK4:WT vs. Pam3CSK4:Tfe3-/-	0.1931	-0.3823 to 0.7685	No	ns	0.966			Pam3CSK4:WT vs. Pam3CSK4:Tfe3-/-	0.6582	0.1959 to 1.121	Yes	**	0.002
	Figure 5i								Figure 5j								Figure 5k
		WT			Tfe3-/-					WT			Tfe3-/-					WT			Tfe3-/-
	Medium	1.02289	1.1084	10.2821	1.03156	1.07466	9.98213		Medium	1.03598	1.02262	1.04528	1.06524	1.12019	0.997168		Medium	0.999332	0.996465	1.07623	1.06355	1.1901	1.2665
	EHEC	110.873	143.494	105.056	20.2655	18.5841	28.5667		EHEC	20.981	28.3893	33.2614	4.40703	7.73603	7.60137		EHEC	8.41221	8.6761	5.12953	6.1333	5.24642	4.20483
	ΔEhaF	298.321	308.429	311.704	22.0933	37.1196	18.0399		ΔEhaF	63.43	121.709	90.2257	11.7538	17.6998	6.3659		ΔEhaF	9.72854	10.0735	5.91948	6.43603	6.58461	3.67116
	ΔEhaF/pEhaF	110.071	159.965	179.864	30.0569	31.4313	65.4317		ΔEhaF/pEhaF	19.2908	38.1501	44.3154	7.6571	5.58067	3.37224		ΔEhaF/pEhaF	11.9016	13.2165	4.74388	9.29773	7.37786	1.83822
	LPS	148.156	305.251	436.025	43.3952	44.9919	26.7639		LPS	80.1952	185.751	125.859	20.2366	15.3485	3.78582		LPS	10.8217	16.8949	7.72378	9.70897	4.58635	1.24579
	Pam3CSK4	16.044	14.6233	33.3843	14.0662	15.9579	4.4023		Pam3CSK4	28.9297	65.9784	7.83082	29.8151	23.625	1.57406		Pam3CSK4	15.4767	16.2203	5.69886	5.81296	2.669	1.44234
	Tukey's multiple comparisons test	Predicted (LS) mean diff.	95.00% CI of diff.	Below threshold?	Summary	Adjusted P Value			Tukey's multiple comparisons test	Predicted (LS) mean diff.	95.00% CI of diff.	Below threshold?	Summary	Adjusted P Value			Tukey's multiple comparisons test	Predicted (LS) mean diff.	95.00% CI of diff.	Below threshold?	Summary	Adjusted P Value
	EHEC:WT vs. EHEC:Tfe3-/-	125.6	39.33 to 211.8	Yes	***	0.0008			EHEC:WT vs. EHEC:Tfe3-/-	43.76	8.782 to 78.74	Yes	**	0.0056			EHEC:WT vs. EHEC:Tfe3-/-	2.211	-7.409 to 11.83	No	ns	0.9993
	ΔEhaF:WT vs. ΔEhaF:Tfe3-/-	125.6	39.33 to 211.8	Yes	***	0.0008			ΔEhaF:WT vs. ΔEhaF:Tfe3-/-	43.76	8.782 to 78.74	Yes	**	0.0056			ΔEhaF:WT vs. ΔEhaF:Tfe3-/-	3.01	-6.611 to 12.63	No	ns	0.9899
	ΔEhaF/pEhaF:WT vs. ΔEhaF/pEhaF:Tfe3-/-	125.6	39.33 to 211.8	Yes	***	0.0008			ΔEhaF/pEhaF:WT vs. ΔEhaF/pEhaF:Tfe3-/-	43.76	8.782 to 78.74	Yes	**	0.0056			ΔEhaF/pEhaF:WT vs. ΔEhaF/pEhaF:Tfe3-/-	3.783	-5.838 to 13.40	No	ns	0.9484
	LPS:WT vs. LPS:Tfe3-/-	125.6	39.33 to 211.8	Yes	***	0.0008			LPS:WT vs. LPS:Tfe3-/-	43.76	8.782 to 78.74	Yes	**	0.0056			LPS:WT vs. LPS:Tfe3-/-	6.633	-2.987 to 16.25	No	ns	0.3927
	Pam3CSK4:WT vs. Pam3CSK4:Tfe3-/-	125.6	39.33 to 211.8	Yes	***	0.0008			Pam3CSK4:WT vs. Pam3CSK4:Tfe3-/-	43.76	8.782 to 78.74	Yes	**	0.0056			Pam3CSK4:WT vs. Pam3CSK4:Tfe3-/-	9.157	-0.4632 to 18.78	No	ns	0.0722
	Figure 5l																Figure 5m
	pIRF3				IRF3				TFE3			b-actin					pIRF3				IRF3			TFE3				b-actin
	Figure 5n
	pTANK and TANK			TFE3				b-actin
												WT			Tfe3-/-
											Medium	0.51878	0.316281	0.338028	0.532304	0.314603	0.447443
											EHEC	0.928138	1.08243	1.08868	0.645691	0.518304	0.50367
											ΔEhaF	1.17265	1.5097	1.51974	0.561247	0.552555	0.662709
											Tukey's multiple comparisons test	Predicted (LS) mean diff.	95.00% CI of diff.	Below threshold?	Summary	Adjusted P Value
											EHEC:WT vs. EHEC:Tfe3-/-	0.4772	0.1575 to 0.7969	Yes	**	0.0032
											EHEC:WT vs. ΔEhaF:WT	-0.3676	-0.6873 to -0.04788	Yes	*	0.0214
											ΔEhaF:WT vs. ΔEhaF:Tfe3-/-	0.8085	0.4888 to 1.128	Yes	****	<0.0001

## Sheet: Fig. 6
	Figure 6a
	TFE3					b-actin				Medium			EHEC			ΔEhaF
									30 min	0.861063	0.993217	0.828207	0.689564	0.653518	0.71324	0.899311	0.860409	0.819021
									60 min				0.930105	0.925367	0.851632	0.956433	1.29779	0.834615
									90 min				0.814122	0.974451	0.800212	0.943601	1.01425	0.837904
										Tukey's multiple comparisons test	Predicted (LS) mean diff.	95.00% CI of diff.	Below threshold?	Summary	Adjusted P Value
										30 min:EHEC vs. 30 min:ΔEhaF	-0.1741	-0.4895 to 0.1413	No	ns	0.4704
										60 min:EHEC vs. 60 min:ΔEhaF	-0.1272	-0.4426 to 0.1882	No	ns	0.751
										90 min:EHEC vs. 90 min:ΔEhaF	-0.06899	-0.3844 to 0.2464	No	ns	0.9734
	Figure 6c
		Medium			EHEC			ΔEhaF
	2 h	1.71821	3.05677	2.08817	2.26337	0.947867	3.37838	16.3399	9.29204	18.4931
	3 h				2.45536	6.04752	6.04752	13.7214	14.4578	14.4578
	4 h				16.2896	10.2174	10.2174	55.0439	44.5676	44.5676
		Tukey's multiple comparisons test	Predicted (LS) mean diff.	95.00% CI of diff.	Below threshold?	Summary	Adjusted P Value
		2 h:EHEC vs. 2 h:ΔEhaF	-12.51	-21.01 to -4.013	Yes	**	0.0017
		3 h:EHEC vs. 3 h:ΔEhaF	-9.362	-17.86 to -0.8631	Yes	*	0.0246
		4 h:EHEC vs. 4 h:ΔEhaF	-35.82	-44.32 to -27.32	Yes	****	<0.0001
	Figure 6d
	Nuclear fraction
	TFE3			PARP			Tubulin
	Cytoplasmic fraction
	TFE3			PARP			Tubulin

## Sheet: Fig. 7
	Figure 7a
		EHEC			EHEC+IFNβ			ΔEhaF			ΔEhaF+IFNβ
	0.5 h	7.60206	7.30103	7.018	7.30103	7.77815	7.4	7.90309	8	7.5	8.07918	8.07918	7.42
	6 h	6.81291	6.57978	6.6668	6	6.25527	5.8	6.25527	6.14613	6.119	5.60206	6.07918	5.9
	8 h	6.30103	6.07918	6.10008	5.30103	5.37815	5.0111	5.60206	5.77815	5.59	5.30103	5.30103	5
		Tukey's multiple comparisons test	Below threshold?	Summary	Adjusted P Value
		30 min
		EHEC vs. EHEC+IFNβ	No	ns	0.872
		EHEC vs. ΔEhaF	No	ns	0.262
		ΔEhaF vs. ΔEhaF+IFNβ	No	ns	0.9949
		6 h
		EHEC vs. EHEC+IFNβ	Yes	**	0.0081
		EHEC vs. ΔEhaF	Yes	*	0.0332
		ΔEhaF vs. ΔEhaF+IFNβ	No	ns	0.2218
		8 h
		EHEC vs. EHEC+IFNβ	Yes	***	0.0003
		EHEC vs. ΔEhaF	Yes	*	0.0161
		ΔEhaF vs. ΔEhaF+IFNβ	Yes	*	0.0269
	Figure 7b
		EHEC			EHEC+IFNβ			ΔEhaF			ΔEhaF+IFNβ
	3 h	7.90309	7.90309	8.20412	7.60206	7.90309	7.90309	7.30103	7.90309	8	7.30103	7.77815	7.77815
	4 h	7.1	7.14613	7.17918	6.5	6.30103	6.38021	6.70206	6.77815	6.77815	6.0206	6.30103	6.14613
	5 h	7	7.47712	7.60206	6.17815	6.10206	5.60206	6.60206	6.54613	6.30103	6.0103	6.0309	6.14613
		Tukey's multiple comparisons test	Below threshold?	Summary	Adjusted P Value
		3 h:EHEC vs. 3 h:EHEC+IFNβ	No	ns	0.9878
		3 h:EHEC vs. 3 h:ΔEhaF	No	ns	0.9115
		3 h:EHEC+IFNβ vs. 3 h:ΔEhaF	No	ns	>0.9999
		4 h:EHEC vs. 4 h:EHEC+IFNβ	Yes	*	0.0102
		4 h:EHEC vs. 4 h:ΔEhaF	No	ns	0.5395
		4 h:ΔEhaF vs. 4 h:ΔEhaF+IFNβ	No	ns	0.0715
		5 h:EHEC vs. 5 h:EHEC+IFNβ	Yes	****	<0.0001
		5 h:EHEC vs. 5 h:ΔEhaF	Yes	**	0.0017
		5 h:ΔEhaF vs. 5 h:ΔEhaF+IFNβ	No	ns	0.429
	Figure 7c			Figure 7d			Figure 7e				Figure 7f			Figure 7g
	Isotype	Anti-IFNAR		Isotype	Anti-IFNAR			Isotype	Anti-IFNAR		EHEC	ΔEhaF		EHEC	ΔEhaF
	5.07918	7.8451		4.44716	7.02531		1		1		8.44716	6.79239		7.68124	5.66276
	5.50515	6.53148		5.77815	6.68124		2		1		8.90309	6.47712		7.86923	6
	6.60206	6.90309		4.14613	6.57978		2		1		9.13354	5.38021		7.5563	6.68124
	6.80618	7.17609		6	6.68124		2		1		6.25527	5.69897		5.77815	7.06446
	6.38021	7.02531		5.53148	6.41497		3		1		8.80618	5.57978		7.09342	6.14613
	6.47712	7.14613		5.716	6.97313		3	1	1		7.8451	5.25527		6.66276	5
	6	6.80618		5.83251	6.69124		4	1	1		6.47712	7.88081		6.34242	6.07918
							4	1	1					7.60206	5.9345
	Unpaired t test			Unpaired t test			5	1	1		Unpaired t test			Unpaired t test
	P value	0.0062		P value	0.0005		5	1			P value	0.0077		P value	0.0112
	P value summary	**		P value summary	***		7	1			P value summary	**		P value summary	*
	Significantly different (P < 0.05)?	Yes		Significantly different (P < 0.05)?	Yes		8	1			Significantly different (P < 0.05)?	Yes		Significantly different (P < 0.05)?	Yes
	One- or two-tailed P value?	Two-tailed		One- or two-tailed P value?	Two-tailed		10	0	0		One- or two-tailed P value?	Two-tailed		One- or two-tailed P value?	Two-tailed
							10	0
							10	0															Figure 7l
																								EHEC	ΔEhaF
								Log-rank (Mantel-Cox) test															1
	Figure 7h			Figure 7i				Chi square	4.775		Figure 7j						Figure 7k						2		1
	EHEC	ΔEhaF		EHEC	ΔEhaF			df	1		UI	EHEC	ΔEhaF				UI	EHEC	ΔEhaF				3	1
	4.69716	3.70811		4.2143	2.13668			P value	0.0289		2.94818	18.3123	55.8869				0.041547	0.094241	0.1521				4	1
	6.89734	3.34199		4.80967	3.47173			P value summary	*		4.90155	34.8426	95.9371				0.044077	0.123668	0.7541				5	1
	6.68825	5.16537		4.19487	3.95861			Are the survival curves sig different?	Yes		4.66247	44.6777	79.0393				0.052099	0.0976	0.6213				5	1
	4.95468	4.13593		5.27572	4.61407						5.34648	26.3218	127.022				0.057802	0.100809	0.216859				6	1
	3.85698	4.14217		4.73063	3.36151							26.0358	97.4056					0.166729	0.251677				6	1	1
	5.36318	3.5477		4.25964								34.3183	58.545					0.239891	0.31075				7	1
	5.16669											17.6003	47.2744					0.117255	0.27767				10	0	0
												14.6029	62.0115										10	0	0
	Unpaired t test			Unpaired t test								13.102	45.1814				Tukey's multiple comparisons test	Below threshold?	Summary	Adjusted P Value			10		0
	P value	0.0208		P value	0.0302							18.7075	32.0074				UI vs. EHEC	No	ns	0.6324			10		0
	P value summary	*		P value summary	*												UI vs. ΔEhaF	Yes	**	0.009			10		0
	Significantly different (P < 0.05)?	Yes		Significantly different (P < 0.05)?	Yes						Tukey's multiple comparisons test	Below threshold?	Summary	Adjusted P Value			EHEC vs. ΔEhaF	Yes	*	0.0235			10		0
	One- or two-tailed P value?	Two-tailed		One- or two-tailed P value?	Two-tailed						UI vs. EHEC	No	ns	0.2309									10		0
											UI vs. ΔEhaF	Yes	****	<0.0001										Log-rank (Mantel-Cox) test
											EHEC vs. ΔEhaF	Yes	***	0.0002										Chi square	4.723
																								df	1
																								P value	0.0298
																								P value summary	*
																								Are the survival curves sig different?	Yes

## Sheet: Supplementary Fig. 1
	Supplementary Fig. 1a										Supplementary Fig. 1b					Supplementary Fig. 1c													Supplementary Fig. 1d
	Medium			EHEC			ΔOI-14-15				Medium	0.0627425	0.0292806	0.0583223		Medium			EHEC			ΔOI-14-15			ΔOI-14-15/pEhaF				Medium			EHEC			ΔEhaF
	0.00397786	0.00362045	0.00857045	2.3379	2.00172	3.00205	1.96439	1.31403	3.31403		EHEC	1.15301	1.58523	1.37752		0.00397786	0.00362045	0.0292561	0.968193	1.65037	1.18243	1.02365	1.89586	0.962823	1.15764	1.73716	1.1406		0.0909705	0.00819866	0.0171769	0.794152	0.666589	0.681354	0.782684	0.529578	0.673951
											ΔOI-14	1.74705	2.2959	2.77319
	Tukey's multiple comparisons test	Below threshold?	Summary	Adjusted P Value							ΔOI-14/pZ0390	1.48481	1.00024	0.964145		Tukey's multiple comparisons test	Below threshold?	Summary	Adjusted P Value										Tukey's multiple comparisons test	Below threshold?	Summary	Adjusted P Value
	EHEC vs. ΔOI-14-15	No	ns	0.8899							ΔOI-14/pZ0392	1.68431	2.36203	1.99731		EHEC vs. ΔOI-14-15	No	ns	0.9997										EHEC vs. ΔEhaF	No	ns	0.7581
											ΔOI-14/pbetB	2.02698	1.25422	2.01353		EHEC vs. ΔOI-14-15/pEhaF	No	ns	0.9927
											ΔOI-14/pbetI	1.59453	1.91996	1.91974		ΔOI-14-15 vs. ΔOI-14-15/pEhaF	No	ns	0.9979
											ΔOI-14/pbetT	1.9108	1.25882	1.76556
											ΔOI-14/pZ0394	2.31516	1.46912	1.92991
											ΔOI-14/pZ0393	1.19784	1.59552	1.80314
											ΔOI-14/pZ0391	1.96402	1.46417	1.70558
											ΔOI-14/pZ0389	1.88086	1.72156	1.99731
											ΔOI-14/pZ0388	2.29034	2.09176	1.91353
											ΔOI-14/pZ0387	1.81642	2.11531	1.97474
	Supplementary Fig. 1e											Supplementary Fig. 1f											Supplementary Fig. 1g											Supplementary Fig. 1h
		EHEC			ΔEhaF			ΔEhaF/pEhaF					EHEC			ΔEhaF			ΔEhaF/pEhaF					EHEC			ΔEhaF			ΔEhaF/pEhaF					EHEC			ΔEhaF			ΔEhaF/pEhaF
	0	0.083881	0.027932	0.07571	0.09757	0.027932	0.0427974	0.041684	0.027932	0.07319		0	0.016748	0.028151	0.017227	0.020133	0.055528	0.06928	0.023568	0.06273	0.07682		0	0.052423	0.070821	0.027811	0.052423	0.065661	0.017239	0.061707	0.023975	0.094277		0	0.061105	0.028314	0.033908	0.060497	0.029135	0.059905	0.06108	0.026641	0.045963
	10	0.690023	0.907699	0.846038	1.27805	1.35025	1.17902	0.63752	0.859397	0.771942		10	0.381274	0.371895	0.456503	0.939532	0.658455	0.952605	0.438647	0.364147	0.299026		10	0.842014	0.705509	0.398493	1.40534	1.30293	2.05123	0.891915	0.627547	0.528993		10	0.751791	0.293281	0.20222	1.39991	0.850189	0.500242	0.850695	0.459937	0.176486
	25	0.568954	0.989454	1.06586	1.13805	1.63376	1.65029	0.933944	1.05911	0.942756		25	0.380038	0.581709	0.43003	0.616061	1.01182	0.939313	0.47199	0.579259	0.444823		25	0.833701	0.946419	0.483842	1.39391	1.77953	2.0751	0.895086	1.12839	0.699083		25	0.760778	0.342797	0.311497	1.6642	1.01687	0.448731	1.044716*	0.287995	0.320026
	50	0.80711	0.934056	1.52346	1.68739	1.48012	2.20392	0.776263	1.0284	1.10776		50	0.350171	0.498153	0.482183	0.940391	0.990781	1.04093	0.56199	0.700896	0.487716		50	1.05983	0.952151	0.523236	1.81759	1.94643	2.19519	1.07228	1.07622	0.457508		50	1.29914	0.583662	0.368925	2.65261	1.44988	0.804255	1.312822*	0.60829	0.422474
	100	0.719509	1.0995	1.31642	1.008	1.8435	2.70684	0.602562	0.829259	1.23101		100	0.295505	0.325776	0.260204	0.591538	0.621667	0.723559	0.306479	0.210042	0.312456		100	0.910813	1.1812	0.711909	2.12634	2.61987	2.86804	0.85167	1.39282	0.672869		100	0.630303	0.580876	0.423384	1.52031	1.39158	1.20996	0.782304	0.811055	0.467153
	Tukey's multiple comparisons test	Below threshold?	Summary	Adjusted P Value								Tukey's multiple comparisons test	Below threshold?	Summary	Adjusted P Value								Tukey's multiple comparisons test	Below threshold?	Summary	Adjusted P Value								Tukey's multiple comparisons test	Below threshold?	Summary	Adjusted P Value
	10:EHEC vs. 10:ΔEhaF	Yes	**	0.0062								10:EHEC vs. 10:ΔEhaF	Yes	****	<0.0001								10:EHEC vs. 10:ΔEhaF	Yes	****	<0.0001								10:EHEC vs. 10:ΔEhaF	Yes	*	0.0198
	10:ΔEhaF vs. 10:ΔEhaF/pEhaF	Yes	**	0.0018								10:ΔEhaF vs. 10:ΔEhaF/pEhaF	Yes	****	<0.0001								10:ΔEhaF vs. 10:ΔEhaF/pEhaF	Yes	****	<0.0001								10:ΔEhaF vs. 10:ΔEhaF/pEhaF	Yes	*	0.0259
	25:EHEC vs. 25:ΔEhaF	Yes	**	0.0062								25:EHEC vs. 25:ΔEhaF	Yes	****	<0.0001								25:EHEC vs. 25:ΔEhaF	Yes	****	<0.0001								25:EHEC vs. 25:ΔEhaF	Yes	*	0.0198
	25:ΔEhaF vs. 25:ΔEhaF/pEhaF	Yes	**	0.0018								25:ΔEhaF vs. 25:ΔEhaF/pEhaF	Yes	****	<0.0001								25:ΔEhaF vs. 25:ΔEhaF/pEhaF	Yes	****	<0.0001								25:ΔEhaF vs. 25:ΔEhaF/pEhaF	Yes	*	0.0259
	50:EHEC vs. 50:ΔEhaF	Yes	**	0.0062								50:EHEC vs. 50:ΔEhaF	Yes	****	<0.0001								50:EHEC vs. 50:ΔEhaF	Yes	****	<0.0001								50:EHEC vs. 50:ΔEhaF	Yes	*	0.0198
	50:ΔEhaF vs. 50:ΔEhaF/pEhaF	Yes	**	0.0018								50:ΔEhaF vs. 50:ΔEhaF/pEhaF	Yes	****	<0.0001								50:ΔEhaF vs. 50:ΔEhaF/pEhaF	Yes	****	<0.0001								50:ΔEhaF vs. 50:ΔEhaF/pEhaF	Yes	*	0.0259
	100:EHEC vs. 100:ΔEhaF	Yes	**	0.0062								100:EHEC vs. 100:ΔEhaF	Yes	****	<0.0001								100:EHEC vs. 100:ΔEhaF	Yes	****	<0.0001								100:EHEC vs. 100:ΔEhaF	Yes	*	0.0198
	100:ΔEhaF vs. 100:ΔEhaF/pEhaF	Yes	**	0.0018								100:ΔEhaF vs. 100:ΔEhaF/pEhaF	Yes	****	<0.0001								100:ΔEhaF vs. 100:ΔEhaF/pEhaF	Yes	****	<0.0001								100:ΔEhaF vs. 100:ΔEhaF/pEhaF	Yes	*	0.0259
	Supplementary Fig. 1i											Supplementary Fig. 1j											Supplementary Fig. 1k											Supplementary Fig. 1l
		EHEC			ΔEhaF			ΔEhaF/pEhaF					EHEC			ΔEhaF			ΔEhaF/pEhaF					EHEC			ΔEhaF			ΔEhaF/pEhaF					EHEC			ΔEhaF			ΔEhaF/pEhaF
	0	0.01822	0.041178	0.02618	0.035075	0.00395	0.040704	0.028689	0.042793	0.0529882		0	0.009921	0.005484	0.002007	0.003327	0.003752	0.002376	0	0.004241	0.001903		0	0.01189	0.021206	0.00571	0.003991	0.030841	0.026935	0.002644	0.05182	0.010602		0	0.547134	-0.28862	0.234439	0.298647	-0.0658	0.391148	0.276512	0.384348	0.238875
	10	0.206244	0.438913	0.066915	0.325799	0.634599	0.181725	0.178469	0.34997	0.087034		10	0.032362	0.012036	0.011455	0.033304	0.017308	0.015399	0.019982	0.00852	0.011458		10	0.442635	0.31804	0.255188	0.928995	0.654048	0.424384	0.505544	0.317498	0.229322		10	3.57459	2.74157	2.3395	5.57446	3.51674	3.70874	2.29033	2.58014	2.4438
	25	0.276666	0.480824	0.086734	0.443855	0.973263	0.367811	0.195801	0.473827	0.131477		25	0.039483	0.01239	0.007641	0.022651	0.013586	0.013589	0.021904	0.00661	0.008354		25	0.290378	0.291926	0.241069	0.389887	0.360264	0.339448	0.187388	0.296609	0.236094		25	3.06514	2.29491	2.17922	4.18685	3.97655	3.73868	2.35058	2.5703	2.23553
	50	0.286633	0.668274	0.202336	0.91429	1.22135	0.523609	0.204669	0.606077	0.266111		50	0.019117	0.012075	0.008023	0.033233	0.007846	0.017172	0.014866	0.008358	0.014382		50	0.208807	0.165678	0.197529	0.3666	0.245311	0.271221	0.190581	0.142601	0.178102		50	2.34492	1.81152	2.05397	3.78132	3.24975	3.58262	2.4926	2.06352	2.076
	100	0.316269	0.717055	0.20143	0.889048	1.50988	0.41639	0.354087	0.775056	0.210513		100	0.024792	0.010298	0.006613	0.094006	0.005795	0.009709	0.011594	0.005882	0.006845		100	0.05523	0.074952	0.107506	0.170836	0.131767	0.186588	0.059503	0.081879	0.089905		100	1.48769	1.26485	1.45189	2.36782	2.34687	2.35678	1.304	1.57799	1.41609
	Tukey's multiple comparisons test	Below threshold?	Summary	Adjusted P Value																			Tukey's multiple comparisons test	Below threshold?	Summary	Adjusted P Value								Tukey's multiple comparisons test	Below threshold?	Summary	Adjusted P Value
	10:EHEC vs. 10:ΔEhaF	No	ns	0.1189																			10:EHEC vs. 10:ΔEhaF	Yes	*	0.0487								10:EHEC vs. 10:ΔEhaF	Yes	****	<0.0001
	10:ΔEhaF vs. 10:ΔEhaF/pEhaF	No	ns	0.1051																			10:ΔEhaF vs. 10:ΔEhaF/pEhaF	Yes	*	0.0285								10:ΔEhaF vs. 10:ΔEhaF/pEhaF	Yes	****	<0.0001
	25:EHEC vs. 25:ΔEhaF	No	ns	0.1189																			25:EHEC vs. 25:ΔEhaF	Yes	*	0.0487								25:EHEC vs. 25:ΔEhaF	Yes	****	<0.0001
	25:ΔEhaF vs. 25:ΔEhaF/pEhaF	No	ns	0.1051																			25:ΔEhaF vs. 25:ΔEhaF/pEhaF	Yes	*	0.0285								25:ΔEhaF vs. 25:ΔEhaF/pEhaF	Yes	****	<0.0001
	50:EHEC vs. 50:ΔEhaF	No	ns	0.1189																			50:EHEC vs. 50:ΔEhaF	Yes	*	0.0487								50:EHEC vs. 50:ΔEhaF	Yes	****	<0.0001
	50:ΔEhaF vs. 50:ΔEhaF/pEhaF	No	ns	0.1051																			50:ΔEhaF vs. 50:ΔEhaF/pEhaF	Yes	*	0.0285								50:ΔEhaF vs. 50:ΔEhaF/pEhaF	Yes	****	<0.0001
	100:EHEC vs. 100:ΔEhaF	No	ns	0.1189																			100:EHEC vs. 100:ΔEhaF	Yes	*	0.0487								100:EHEC vs. 100:ΔEhaF	Yes	****	<0.0001
	100:ΔEhaF vs. 100:ΔEhaF/pEhaF	No	ns	0.1051																			100:ΔEhaF vs. 100:ΔEhaF/pEhaF	Yes	*	0.0285								100:ΔEhaF vs. 100:ΔEhaF/pEhaF	Yes	****	<0.0001
	Supplementary Fig. 1m											Supplementary Fig. 1n											Supplementary Fig. 1o											Supplementary Fig. 1p
		EHEC			ΔEhaF			ΔEhaF/pEhaF					EHEC			ΔEhaF			ΔEhaF/pEhaF					EHEC			ΔEhaF			ΔEhaF/pEhaF					EHEC			ΔEhaF			ΔEhaF/pEhaF
	0	0.697393	0.201663	0.498874	0.419614	-0.09433	0.234439	0.419614	-0.09586	0.391148		0	0.423492	0.387752	0.634853	0.338147	0.469155	0.660049	0.49753	0.507773	0.522942		0	0.333333	-9.39969	0.277778	-0.09259	-6.21203	-0.22222	-0.09259	-6.49563	0.092593		0	0.055556	-0.55648	-1.02171	0.12963	0.834725	1.788	-0.03704	-0.13912	-0.46828
	10	4.38498	6.34344	4.83908	8.75367	8.17788	5.75424	3.45255	5.28916	5.10953		10	8.15237	12.0667	9.13676	10.073	14.8007	11.7462	7.72925	11.8926	9.28603		10	0.703704	-26.8992	0.296296	0.62963	-6.19886	0.481481	0.425926	-17.6685	0.62963		10	0.925926	-0.83472	-0.63857	0.777778	1.64162	1.83057	0.351852	0.862549	0.63857
	25	4.68578	5.81409	5.9271	7.24469	7.56578	6.92282	4.22671	4.60409	4.76409		25	8.45482	12.9836	9.63144	11.4484	14.5243	13.6481	8.34484	12.4946	9.72923		25	0.740741	-15.318	0.592593	0.611111	-20.5862	0.222222	0.574074	-13.562	0.222222		25	1.03704	-0.55648	-0.63857	0.722222	-0.86255	-0.85143	0.685185	4.06233	1.83057
	50	4.14592	3.99033	5.01616	5.82101	5.70886	5.51702	4.37135	2.74739	5.12505		50	7.67753	5.68203	7.09994	13.1336	7.80966	12.013	9.72374	4.69121	7.44605		50	1.11111	-20.7372	1.33333	1.07407	-18.9864	1.37037	0.925926	-9.88744	1.03704		50	4.40741	1.14079	1.23457	2.37037	1.47468	1.83057	2.14815	3.28325	2.76714
	100	2.74655	1.8166	2.01487	5.03708	2.71601	3.08779	3.65231	1.81716	2.31644		100	5.43987	2.42616	5.7937	9.6674	3.54992	12.4908	7.22908	1.78754	6.47254		100	2.03704	-23.5407	4.33333	1.48148	-2.577	3.18519	1.24074	-6.43856	2.7963		100	9.03704	4.39622	4.25713	6.40741	5.064	4.0017	6.37037	6.76127	11.622
	Tukey's multiple comparisons test	Below threshold?	Summary	Adjusted P Value								Tukey's multiple comparisons test	Below threshold?	Summary	Adjusted P Value
	10:EHEC vs. 10:ΔEhaF	Yes	*	0.0191								10:EHEC vs. 10:ΔEhaF	No	ns	0.071
	10:ΔEhaF vs. 10:ΔEhaF/pEhaF	Yes	**	0.0011								10:ΔEhaF vs. 10:ΔEhaF/pEhaF	No	ns	0.113
	25:EHEC vs. 25:ΔEhaF	Yes	*	0.0191								25:EHEC vs. 25:ΔEhaF	No	ns	0.071
	25:ΔEhaF vs. 25:ΔEhaF/pEhaF	Yes	**	0.0011								25:ΔEhaF vs. 25:ΔEhaF/pEhaF	No	ns	0.113
	50:EHEC vs. 50:ΔEhaF	Yes	*	0.0191								50:EHEC vs. 50:ΔEhaF	No	ns	0.071
	50:ΔEhaF vs. 50:ΔEhaF/pEhaF	Yes	**	0.0011								50:ΔEhaF vs. 50:ΔEhaF/pEhaF	No	ns	0.113
	100:EHEC vs. 100:ΔEhaF	Yes	*	0.0191								100:EHEC vs. 100:ΔEhaF	No	ns	0.071
	100:ΔEhaF vs. 100:ΔEhaF/pEhaF	Yes	**	0.0011								100:ΔEhaF vs. 100:ΔEhaF/pEhaF	No	ns	0.113
	Supplementary Fig. 1q											Supplementary Fig. 1r											Supplementary Fig. 1s											Supplementary Fig. 1t
		EHEC			ΔEhaF			ΔEhaF/pEhaF					EHEC			ΔEhaF			ΔEhaF/pEhaF					EHEC			ΔEhaF			ΔEhaF/pEhaF					30 min			2 h			4 h
	0	0.518519	-0.46231	0.506667	0.759259	0.188419	0.08	-0.92593	0.274223	-0.54667		0	1.35556	0.901008	0.544444	0.222222	0.157034	0.1	-1.55556	0.339871	0.122222		0	1.16644	-0.27521	0.555556	-0.98699	0.173046	-0.62222	0.044863	0.102167	0.155556		Medium	0	0	0	0	0	0	0	0	0
	10	-1.2037	1.24736	1.74667	0.759259	1.02291	1.58667	-1.22222	0.39906	0.786667		10	3.62222	2.21469	3.43333	-0.04444	2.63676	3.88889	-0.95556	1.37017	2.55556		10	5.47331	7.5161	9.44444	9.42127	7.89816	13	3.49933	4.92659	8.04444		WT	8.19011	7.45155	8.12154	5.60206	6	5.33206	5.96214	6.10206	5.10206
	25	-0.31481	1.4456	2.88	2.07407	0.968229	2.21333	-0.98148	0.747436	1.57333		25	-1.91111	5.03724	4.42222	0.488889	4.60908	5.73333	0.444444	1.08578	3.68889		25	7.49215	8.41241	11.5778	14.3113	15.0286	16	5.42844	6.10811	8.64444		ΔEhaF	8.16723	7.95155	7.90015	5.53959	5.87409	5.85609	5.91625	5.75257	5.00426
	50	1.51852	4.15114	7.64	5.62963	2.61024	7.78667	0.851852	2.35216	4.48		50	4.4	8.19874	10.6111	6.68889	10.1456	14.1111	5.35556	4.81975	9.16667		50	12.7411	16.2154	14.2889	21.1754	24.4088	26	11.799	11.0019	13.9556		Tukey's multiple comparisons test	Below threshold?	Summary	Adjusted P Value
	100	5.03704	8.49244	13.76	11.1111	4.765	12.6	4.16667	3.87866	12.24		100	12.0889	9.08657	20.0222	22.8889	17.6149	24.7	12.5333	8.93912	17.4889		100	16.6891	21.695	20.9111	33.6474	29.8722	33.6	13.9525	17.1209	21.7111		WT :30 min vs. ΔEhaF:30 min	No	ns	>0.9999
												Tukey's multiple comparisons test	Below threshold?	Summary	Adjusted P Value								Tukey's multiple comparisons test	Below threshold?	Summary	Adjusted P Value								WT :2 h vs. ΔEhaF:2 h	No	ns	>0.9999
												100											0											WT :4 h vs. ΔEhaF:4 h	No	ns	0.9989
												EHEC vs. ΔEhaF	Yes	**	0.0059								ΔEhaF vs. EHEC	No	ns	0.7932
												ΔEhaF vs. ΔEhaF/pEhaF	Yes	**	0.0026								ΔEhaF vs. ΔEhaF/pEhaF	No	ns	0.9176
																							10
																							ΔEhaF vs. EHEC	No	ns	0.2212
	Supplementary Fig. 1u								Supplementary Fig. 1v														ΔEhaF vs. ΔEhaF/pEhaF	Yes	*	0.0192
		C57BL/6			Tlr4-/-					C57BL/6			Tlr4-/-										25
	Medium	0.001829	1.86629	0.007949	0.102098	0.247562	0.002286		Medium	1.11702	1.11702	0.997582	1.01119	1.00196	1.00311								ΔEhaF vs. EHEC	Yes	**	0.0026
	EHEC	4.30354	4.90359	1.93918	3.05644	6.51628	1.65206		EHEC	25.8942	21.7281	50.9791	42.6723	28.8106	42.0077								ΔEhaF vs. ΔEhaF/pEhaF	Yes	****	<0.0001
	ΔEhaF	3.19459	4.79175	0.678483	3.77023	5.20214	0.853503		ΔEhaF	34.9547	30.3265	41.0295	77.5073	26.5759	65.6765								50
	ΔEhaF/pEhaF	4.92002	3.91735	0.847639	4.52557	5.83753	0.885434		ΔEhaF/pEhaF	26.2905	21.7979	42.8204	56.3175	38.1163	60.3683								ΔEhaF vs. EHEC	Yes	****	<0.0001
	LPS	2.44821	2.77153	2.045	0.098553	0.066177	0.111		Pam3CSK4	20.6551	20.6551	106.282	79.9336	20.7769	106.907								ΔEhaF vs. ΔEhaF/pEhaF	Yes	****	<0.0001
	Pam3CSK4	1.09744	0.875844	0.125375	1.00724	2.56047	0.519525																100
									EHEC:C57BL/6 vs. EHEC:Tlr4-/-	-4.963	-73.98 to 64.06	No	ns	>0.9999									ΔEhaF vs. EHEC	Yes	****	<0.0001
	EHEC:C57BL/6 vs. EHEC:Tlr4-/-	No	ns	0.831984					ΔEhaF:C57BL/6 vs. ΔEhaF:Tlr4-/-	-21.15	-90.17 to 47.87	No	ns	0.9808									ΔEhaF vs. ΔEhaF/pEhaF	Yes	****	<0.0001
	ΔEhaF:C57BL/6 vs. ΔEhaF:Tlr4-/-	No	ns	0.831984					ΔEhaF/pEhaF:C57BL/6 vs. ΔEhaF/pEhaF:Tlr4-/-	-21.3	-90.32 to 47.72	No	ns	0.9799
	ΔEhaF/pEhaF:C57BL/6 vs. ΔEhaF/pEhaF:Tlr4-/-	No	ns	0.831984					Pam3CSK4:C57BL/6 vs. Pam3CSK4:Tlr4-/-	-20.01	-89.03 to 49.01	No	ns	0.9867
	LPS:C57BL/6 vs. LPS:Tlr4-/-	Yes	**	0.001917
	Pam3CSK4:C57BL/6 vs. Pam3CSK4:Tlr4-/-	No	ns	0.77703

## Sheet: Supplementary Fig. 2
	Supplementary Fig. 2a								Supplementary Fig. 2b								Supplementary Fig. 2c
		+H2O			+IPTG					+H2O			+IPTG					iBMDM/pEmpty	iBMDM/pEhaF
	Medium	0.0648649	0.060202	0.0586692	0.0712279	0.0744701	0.0777516		Medium	0.0576012	0.0364061	0.0609095	0.0772162	0.051189	0.0382702			0.891367	3998.94
	BL21/pET28a	1.44337	0.980426	0.87915	0.980426	0.911486	1.02714		BL21/pET28a	0.805258	0.793877	0.902263	0.955449	0.883607	0.85428			0.652652	3518.48
	BL21/pET28a-Z0391	1.21983	0.834424	0.907243	0.793475	0.704662	0.959273		BL21/pET28a-Z0397	0.607071	0.953908	0.591701	0.746171	0.902263	0.573951			1.71895	2666.71
	BL21/pET28a-EhaF	1.08723	0.973801	0.802874	0.272153	0.319435	0.304917		BL21/pET28a-Z0395	0.546459	0.751421	0.88661	0.940314	1.12121	0.874771			Unpaired t test
	BL21/pET28a-Z0389	1.33031	0.895278	0.926517	0.740794	0.992244	0.713311		BL21/pET28a-Z0394	0.968429	0.627787	0.983456	0.910308	0.680675	0.707698			P value	0.001
	BL21/pET28a-Z0388	1.25518	0.940863	0.731042	1.14651	1.13613	0.701373		BL21/pET28a-Z0393	0.707698	0.526775	0.843984	0.81097	0.710422	0.462309			P value summary	***
	BL21/pET28a-Z0387	1.52888	0.959	1.02714	0.990387	1.01374	1.2631		BL21/pET28a-Z0392	0.96467	0.568916	0.61481	0.833967	0.905258	0.796717			Significantly different (P < 0.05)?	Yes
	Tukey's multiple comparisons test	Below threshold?	Summary	Adjusted P Value					Tukey's multiple comparisons test	Below threshold?	Summary	Adjusted P Value						One- or two-tailed P value?	Two-tailed
	H2O vs IPTG								H2O vs IPTG
	Medium	No	ns	>0.9999					Medium	-0.00392	-0.3410 to 0.3332	No	ns	>0.9999
	BL21/pET28a	No	ns	0.9775					BL21/pET28a	-0.06398	-0.4010 to 0.2731	No	ns	0.998
	BL21/pET28a-Z0391	No	ns	0.9092					BL21/pET28a-Z0397	-0.02324	-0.3603 to 0.3138	No	ns	>0.9999
	BL21/pET28a-EhaF	Yes	**	0.0017					BL21/pET28a-Z0395	-0.2506	-0.5877 to 0.08647	No	ns	0.2499
	BL21/pET28a-Z0389	No	ns	0.6586					BL21/pET28a-Z0394	0.09366	-0.2434 to 0.4307	No	ns	0.98
	BL21/pET28a-Z0388	No	ns	>0.9999					BL21/pET28a-Z0393	0.03159	-0.3055 to 0.3687	No	ns	>0.9999
	BL21/pET28a-Z0387	No	ns	0.9984					BL21/pET28a-Z0392	-0.1292	-0.4663 to 0.2079	No	ns	0.8967

## Sheet: Supplementary Fig. 3
	Supplementary Fig. 3c
	EhaF-FLAG				EEA1				Rab7
	LAMP1				Na+K+ ATPase				GAPDH
	Supplementary Fig. 3e											Supplementary Fig. 3f
	IRF3				EhaF-FLAG								p65				EhaF-FLAG

[truncated: 2 more sheets: Supplementary Fig. 4, Supplementary Fig. 6]
